# Supplementary material for: Four-Types of IIT-Induced Group Integrity of Plecoglossus altivelis
Source: Entropy (Basel). 2020 Jun 30;22(7):726. doi: 10.3390/e22070726 (PMC7517268; doi:10.3390/e22070726)
Supplement: Supplementary file 1 [file entropy-22-00726-s001.zip]

Archive with 22 entries (21 files):
- Supporting Information/
- __MACOSX/._Supporting Information
- Supporting Information/Figure_S9.pdf
- __MACOSX/Supporting Information/._Figure_S9.pdf
- Supporting Information/Table S1.xlsx
- __MACOSX/Supporting Information/._Table S1.xlsx
- Supporting Information/Figure_S8.pdf
- __MACOSX/Supporting Information/._Figure_S8.pdf
- Supporting Information/Figure_S2.pdf
- __MACOSX/Supporting Information/._Figure_S2.pdf
- Supporting Information/Figure_S3.png
- __MACOSX/Supporting Information/._Figure_S3.png
- Supporting Information/Figure_S1.pdf
- __MACOSX/Supporting Information/._Figure_S1.pdf
- Supporting Information/Figure_S5.pdf
- __MACOSX/Supporting Information/._Figure_S5.pdf
- Supporting Information/FIgure_S6.png
- __MACOSX/Supporting Information/._FIgure_S6.png
- Supporting Information/Figure_S4.png
- __MACOSX/Supporting Information/._Figure_S4.png
- Supporting Information/Figure_S7.pdf
- __MACOSX/Supporting Information/._Figure_S7.pdf
