# Supplementary material for: Four-Types of IIT-Induced Group Integrity of Plecoglossus altivelis
Source: Entropy (Basel). 2020 Jun 30;22(7):726. doi: 10.3390/e22070726 (PMC7517268; doi:10.3390/e22070726)
Supplement: Supplementary file 1 [file entropy-22-00726-s001.zip › Supporting Information/Table S1.xlsx]

## Sheet: Figure 3
N	Mean <Φ(N)>
N=2	0.088
N=3	0.077
N=4	0.161
N=5	0.272
Weltch-t test
N	t-statictics	df	p-value
N=2-N=3	0.837	10	0.441
N=2-N=4	-5.446	10	0.003
N=2-N=5	-5.611	10	0.002
N=3-N=4	-3.969	10	0.011
N=3-N=5	5.013	10	0.004
N=4-N=5	5.181	10	0.004

## Sheet: Figure 4
N	Mean <Φ(N)>
N=2	0.294
N=3	0.096
N=4	0.049
N=5	0.058
Weltch-t test
N	t-statictics	df	p-value
N=2-N=3	2.956	10	0.032
N=2-N=4	3.133	10	0.026
N=2-N=5	3.128	10	0.026
N=3-N=4	3.94	10	0.011
N=3-N=5	3.961	10	0.011
N=4-N=5	-1.271	10	0.26

## Sheet: Figure 7
N	intra-matrix distance
N=2	2.332
N=3	4.811
N=4	2.951
N=5	3.052
Total	3.592
N-N'	inter-matrix distance
N=2 - N=3	8.311
N=2 - N=4	7.004
N=2 - N=5	6.458
N=3 - N=4	1.907
N=3 - N=5	2.823
N=4 - N=5	-0.521
Weltch-t test
N	t-statictics	df	p-value
N=2-N=3 vs N=3-N=4	15.461	19	<1E-12
N=3-N=4 vs N=4-N=5	5.893	19	<1E-5

## Sheet: Figure 8
timescale	Pearson's CC (LC)	p-value	Pearson's CC (GC)	p-value3
Δt=5/120 sec	0.661	<1E-30	0.531	<1E-30
Δt=10/120 sec	0.712	<1E-30	0.584	<1E-30
Δt=20/120 sec	0.61	<1E-30	0.594	<1E-30
Δt=40/120 sec	0.72	<1E-30	0.558	<1E-30
Δt=80/120 sec	0.748	<1E-30	0.597	<1E-30
Δt=120/120 sec	0.614	<1E-30	0.493	<1E-30
CC: Correlation Coeffient
LC: The complex for the local parameter settings (Figure 8)
GC: The complex for the global parameter settings (Figure S6)

## Sheet: Figure 9
ξTR=0.001 (rad/step): paired t-test
N=2
Visual Field π(rad)	vs	df	t-statics	p-value
	<00> & <01>	4	-23.9	<1E-3
ξVF=0.18	<01> & <11>	4	-23.9153	<1E-3
	<00> & <11>	4	-23.9146	<1E-3
	<00> & <01>	4	-2.63998	0.118
ξVF=0.36	<01> & <11>	4	-2.63998	0.118
	<00> & <11>	4	-2.63998	0.118
	<00> & <01>	4	-2.55069	0.125
ξVF=0.54	<01> & <11>	4	-2.55062	0.125
	<00> & <11>	4	-2.55066	0.125
N=3
Visual Field π(rad)	vs	df	t-statics	p-value
ξVF=1.9	<011> & <111>	54	-20.4	<1E-18
ξVF=2.0	<011> & <111>	54	10.0184	<1E-10
N=4
Visual Field π(rad)	vs	df	t-statics	p-value
ξVF=1.6	<0111> & <1111>	40	7.392	<1E-7
ξVF=1.8	<0111> & <1111>	40	14.4961	<1E-12
ξVF=1.9	<0111> & <1111>	40	18.257	<1E-14
N=5
Visual Field π(rad)	vs	df	t-statics	p-value
ξVF=1.6	<01111> & <11111>	40	-30.718	<1E-18
ξVF=1.8	<01111> & <11111>	40	-35.9219	<1E-19
ξVF=1.9	<01111> & <11111>	40	-94.7489	<1E-28

## Sheet: Table 1
(i) Top 10 values
	D(Φ(N))-D(Φ(M)	p-value
N=2 - M3	-0.0454976	0.985896
N=2 - M4	0.159616	0.694175
N=2 - M5	1.99783	1.1e-06
N=3 - M4	0.205114	0.464689
N=3 - M5	2.04333	5e-07
N=4 - M5	1.83821	2.2e-06
(iI) Top 30 values
	D(Φ(N))-D(Φ(M)	p-value
N=2 - M3	0.0161075	0.999195
N=2 - M4	0.136315	0.746708
N=2 - M5	1.66262	2.9e-06
N=3 - M4	0.152423	0.636187
N=3 - M5	1.67872	1.5e-06
N=4 - M5	1.5263	6.1e-06

## Sheet: Table 2
ξTR=0 (rad/step)					ξTR=0.005 (rad/step)
Number	Visual Field π(rad)	MIP-cut	PL-Match		Number	Visual Field π(rad)	MIP-cut	PL-Match
	0.18	1	1			0.18	1	1
2	0.36	1	1		2	0.36	1	1
	0.54	1	1			0.54	1	0.999789
3	1.9	0.47619	0.647983		3	1.9	0.119048	0.618646
	2	0.130952	0.957691			2	0	0.361689
	1.6	0.321429	0.921657			1.6	0	0.841978
4	1.8	0.916667	0.945342		4	1.8	0.416667	0.56454
	1.9	0.952381	0.885334			1.9	0.47619	0.28719
	1.6	0.904762	0.955663			1.6	0.0666667	0.820812
5	1.8	1	0.949382		5	1.8	0.904762	0.521665
	1.9	0.933333	0.895677			1.9	1	0.279783
